# Supplementary material for: Nasopharyngeal metagenomic deep sequencing data, Lancaster, UK, 2014–2015
Source: Sci Data. 2017 Oct 24;4:170161. doi: 10.1038/sdata.2017.161 (PMC5654362; doi:10.1038/sdata.2017.161)
Supplement: Supplementary file 1 [file sdata2017161-isa1.zip]

Archive with 3 entries (3 files):
- i_Investigation.txt
- s_study_Gatherer.txt
- a_assay_Gatherer.txt
