# Supplementary material for: Nasopharyngeal metagenomic deep sequencing data, Lancaster, UK, 2014–2015
Source: Sci Data. 2017 Oct 24;4:170161. doi: 10.1038/sdata.2017.161 (PMC5654362; doi:10.1038/sdata.2017.161)
Supplement: Supplementary file 1 [file sdata2017161-isa1.zip › i_Investigation.txt]

# Investigation File generated for Scientific Data with Investigation File Authoring Tool version 0.1.0 on 02/10/2017 - This metadata file is CC0
ONTOLOGY SOURCE REFERENCE
Term Source Name	NCBITAXON	OBI	ERO
Term Source File	http://data.bioontology.org/ontologies/NCBITAXON	http://data.bioontology.org/ontologies/OBI	http://data.bioontology.org/ontologies/ERO
Term Source Version	2016AB	2014-08-18	2013-08-02
Term Source Description	National Center for Biotechnology Information (NCBI) Organismal Classification	Ontology for Biomedical Investigations	Eagle-I Research Resource Ontology
INVESTIGATION
Investigation Identifier
Investigation Title
Investigation Description
Investigation Submission Date
Investigation Public Release Date
INVESTIGATION PUBLICATIONS
Investigation PubMed ID
Investigation Publication DOI
Investigation Publication Author List
Investigation Publication Title
Investigation Publication Status
Investigation Publication Status Term Accession Number
Investigation Publication Status Term Source REF
INVESTIGATION CONTACTS
Investigation Person Last Name
Investigation Person Mid Initials
Investigation Person First Name
Investigation Person Address
Investigation Person Phone
Investigation Person Fax
Investigation Person Email
Investigation Person Affiliation
Investigation Person Roles
Investigation Person Roles Term Accession Number
Investigation Person Roles Term Source REF
STUDY
Study Identifier	10.1038/sdata.2017.161
Study Title	Nasopharyngeal metagenomic deep sequencing data, Lancaster, UK, 2014–2015
Study Submission Date	28/06/2017
Study Public Release Date	24/10/2017
Study Description	http://www.nature.com/articles/sdata2017161#abstract
Study File Name	s_study_Gatherer.txt
Comment[Subject Keywords]	//;//;///;///;//
Comment[Manuscript Licence]	CC BY-4.0
Comment[Experimental Metadata Licence]	CC0
Comment[Supplementary Information File Name]	
Comment[Supplementary Information File Type]	x-zip-compressed
Comment[Supplementary Information File URL]	http://www.nature.com/articles/sdata2017161#supplementary-information
Comment[Data Repository]	NCBI Sequence Read Archive;NCBI Sequence Read Archive;NCBI Sequence Read Archive;NCBI Sequence Read Archive;NCBI Sequence Read Archive;NCBI Sequence Read Archive;NCBI Sequence Read Archive;NCBI Sequence Read Archive;NCBI Sequence Read Archive;GenBank;GenBank;GenBank;GenBank;GenBank;GenBank
Comment[Data Record Accession]	SRX2310763;SRX2310764;SRX2310765;SRX2310766;SRX2310759;SRX2310760;SRX2310761;SRX2310762;SRX2310758;KY969593;KY652675;KY342346;KY075640;KY075641;KY075642
Comment[Data Record URI]	https://www.ncbi.nlm.nih.gov/sra/?term=SRX2310763;https://www.ncbi.nlm.nih.gov/sra/?term=SRX2310764;https://www.ncbi.nlm.nih.gov/sra/?term=SRX2310765;https://www.ncbi.nlm.nih.gov/sra/?term=SRX2310766;https://www.ncbi.nlm.nih.gov/sra/?term=SRX2310759;https://www.ncbi.nlm.nih.gov/sra/?term=SRX2310760;https://www.ncbi.nlm.nih.gov/sra/?term=SRX2310761;https://www.ncbi.nlm.nih.gov/sra/?term=SRX2310762;https://www.ncbi.nlm.nih.gov/sra/?term=SRX2310758;https://www.ncbi.nlm.nih.gov/nuccore/KY969593;https://www.ncbi.nlm.nih.gov/nuccore/KY652675;https://www.ncbi.nlm.nih.gov/nuccore/KY342346;https://www.ncbi.nlm.nih.gov/nuccore/KY075640;https://www.ncbi.nlm.nih.gov/nuccore/KY075641;https://www.ncbi.nlm.nih.gov/nuccore/KY075642
STUDY DESIGN DESCRIPTORS
Study Design Type	observation design	disease state design	parallel group design
Study Design Type Term Accession Number	OBI:0300311	OBI:0001293	OBI:0500006
Study Design Type Term Source REF	OBI	OBI	OBI
STUDY PUBLICATIONS
Study PubMed ID	""	""	""	""
Study Publication DOI	doi:10.1038/srep46578	doi:10.1128/genomeA.01713-16	doi:10.1128/genomeA.00257-17	doi:10.1128/genomeA.00712-17
Study Publication Author List	""	""	""	""
Study Publication Title	Influenza C in Lancaster, UK, in the winter of 2014-2015	Genome Sequence of Human Rhinovirus A22, Strain Lancaster/2015	Genome Sequence of Human Papillomavirus 23 Strain HPV-23/Lancaster/2015	Genome Sequence of Human Papillomavirus Type 20, Strain HPV-20/Lancaster/2015
Study Publication Status	published	published	published	published
Study Publication Status Term Accession Number				
Study Publication Status Term Source REF				
STUDY FACTORS
Study Factor Name	clinical category	host developmental stage
Study Factor Type	diagnosis	life cycle stage
Study Factor Type Term Accession Number	OGMS:0000073	UBERON:0000105
Study Factor Type Term Source REF	ERO	ERO
STUDY ASSAYS
Study Assay Measurement Type	metagenomics analysis
Study Assay Measurement Type Term Accession Number	ERO:0000657
Study Assay Measurement Type Term Source REF	ERO
Study Assay Technology Type	RNA sequencing
Study Assay Technology Type Term Accession Number	OBI:0001177
Study Assay Technology Type Term Source REF	OBI
Study Assay Technology Platform	""
Study Assay File Name	a_assay_Gatherer.txt
STUDY PROTOCOLS
Study Protocol Name	Patient recruitment	Sample processing	Processing of raw deep sequencing data for quality control and to remove reads of human genome origin
Study Protocol Type	sample preparation for assay	RNA sequencing	data transformation
Study Protocol Type Term Accession Number	OBI:0000073	OBI:0001177	OBI:0200000
Study Protocol Type Term Source REF	OBI	OBI	OBI
Study Protocol Description			
Study Protocol URI	""	""	""
Study Protocol Version			
Study Protocol Parameters Name	""	instrument; manufacturer	""
Study Protocol Parameters Name Term Accession Number	""	""	""
Study Protocol Parameters Name Term Source REF	""	""	""
Study Protocol Components Name	""	""	""
Study Protocol Components Type	""	""	""
Study Protocol Components Type Term Accession Number	""	""	""
Study Protocol Components Type Term Source REF	""	""	""
STUDY CONTACTS
Study Person Last Name	Atkinson	Bishop	Rhodes	Salez	McEwan	Hegarty	Robey	Harding	Wetherell	Lauder	Pickup	Wilkinson	Gatherer
Study Person First Name	Kate V.	Lisa A.	Glenn	Nicolas	Neil R.	Matthew J.	Julie	Nicola	Simon	Robert M.	Roger W.	Mark	Derek
Study Person Mid Initials													
Study Person Email	""	""	""	""	""	""	""	""	""	""	""	""	d.gatherer@lancaster.ac.uk
Study Person Phone													
Study Person Fax													
Study Person Address													
Study Person Affiliation	Division of Biomedical & Life Sciences, Faculty of Health & Medicine, Lancaster University, Lancaster LA1 4YT, UK	Division of Biomedical & Life Sciences, Faculty of Health & Medicine, Lancaster University, Lancaster LA1 4YT, UK	Centre for Ecology & Hydrology, Lake Ecosystems Group, Lancaster Environment Centre, Lancaster University, Lancaster LA1 4AP, UK	UMR_D 190, Emergence des Pathologies Virales, Aix-Marseille University, 27 Bd Jean Moulin, Marseille cedex 05 13005, France	Institute of Biological, Environmental & Rural Sciences, Aberystwyth University, Aberystwyth SY23 3DA, UK	Institute of Biological, Environmental & Rural Sciences, Aberystwyth University, Aberystwyth SY23 3DA, UK	Queen Square Medical Practice, 2 Queen Square, Lancaster LA1 1RP, UK	Queen Square Medical Practice, 2 Queen Square, Lancaster LA1 1RP, UK	Queen Square Medical Practice, 2 Queen Square, Lancaster LA1 1RP, UK	Division of Biomedical & Life Sciences, Faculty of Health & Medicine, Lancaster University, Lancaster LA1 4YT, UK	Division of Biomedical & Life Sciences, Faculty of Health & Medicine, Lancaster University, Lancaster LA1 4YT, UK	Royal Lancaster Infirmary, Ashton Road, Lancaster LA1 4RP, UK	Division of Biomedical & Life Sciences, Faculty of Health & Medicine, Lancaster University, Lancaster LA1 4YT, UK
Study Person Roles													
Study Person Roles Term Accession Number													
Study Person Roles Term Source REF													
Comment[Study Person ORCID]													0000-0002-7385-5734
Comment[Funder]													
Comment[FundRef ID]													
Comment[Funder Term Source REF]													
Comment[Grant Identifier]													
