# Supplementary material for: Nasopharyngeal metagenomic deep sequencing data, Lancaster, UK, 2014–2015
Source: Sci Data. 2017 Oct 24;4:170161. doi: 10.1038/sdata.2017.161 (PMC5654362; doi:10.1038/sdata.2017.161)
Supplement: Supplementary file 1 [file sdata2017161-isa1.zip › s_study_Gatherer.txt]

Source Name	Characteristics[organism]	Term Source REF	Term Accession Number	Comment[pool size]	Protocol REF	Sample Name	Factor Value[clinical category]	Factor Value[host developmental stage]
Lancaster residents	nasopharyngeal metagenome	NCBITAXON	NCBITaxon:1131769	3	Patient recruitment	pool_A	coryza	paediatric
Lancaster residents	nasopharyngeal metagenome	NCBITAXON	NCBITaxon:1131769	2	Patient recruitment	pool_B	coryza	paediatric
Lancaster residents	nasopharyngeal metagenome	NCBITAXON	NCBITaxon:1131769	10	Patient recruitment	pool_C	coryza	adult
Lancaster residents	nasopharyngeal metagenome	NCBITAXON	NCBITaxon:1131769	8	Patient recruitment	pool_D	fever	adult
Lancaster residents	nasopharyngeal metagenome	NCBITAXON	NCBITaxon:1131769	10	Patient recruitment	pool_E	asymptomatic	adult
Lancaster residents	nasopharyngeal metagenome	NCBITAXON	NCBITaxon:1131769	10	Patient recruitment	pool_F	asthmatic	adult
Lancaster residents	nasopharyngeal metagenome	NCBITAXON	NCBITaxon:1131769	6	Patient recruitment	pool_G	COPD	adult
Lancaster residents	nasopharyngeal metagenome	NCBITAXON	NCBITaxon:1131769	1	Patient recruitment	pool_H	influenza C positive	adult
Lancaster residents	nasopharyngeal metagenome	NCBITAXON	NCBITaxon:1131769	1	Patient recruitment	pool_I	influenza C positive	adult
