# Supplementary material for: Nasopharyngeal metagenomic deep sequencing data, Lancaster, UK, 2014–2015
Source: Sci Data. 2017 Oct 24;4:170161. doi: 10.1038/sdata.2017.161 (PMC5654362; doi:10.1038/sdata.2017.161)
Supplement: Supplementary file 1 [file sdata2017161-isa1.zip › a_assay_Gatherer.txt]

Sample Name	Protocol REF	Parameter Value[instrument]	Parameter Value[manufacturer]	Protocol REF	Assay Name	Raw Data File	Comment[Data Repository]	Comment[Data Record Accession]	Comment[Data Record URI]	Protocol REF	Derived Data File	Comment[Data Repository]	Comment[Data Record Accession]	Comment[Data Record URI]
pool_A	Sample processing	HiSeq 2500	Illumina	Processing of raw deep sequencing data for quality control and to remove reads of human genome origin	SRX2310763_KY969593	SRX2310763	NCBI Sequence Read Archive	SRX2310763	https://www.ncbi.nlm.nih.gov/sra/?term=SRX2310763	Processing of raw deep sequencing data for quality control and to remove reads of human genome origin	KY969593	GenBank	KY969593	https://www.ncbi.nlm.nih.gov/nuccore/KY969593
pool_A	Sample processing	HiSeq 2500	Illumina	Processing of raw deep sequencing data for quality control and to remove reads of human genome origin	SRX2310763_KY652675	SRX2310763	NCBI Sequence Read Archive	SRX2310763	https://www.ncbi.nlm.nih.gov/sra/?term=SRX2310763	Processing of raw deep sequencing data for quality control and to remove reads of human genome origin	KY652675	GenBank	KY652675	https://www.ncbi.nlm.nih.gov/nuccore/KY652675
pool_A	Sample processing	HiSeq 2500	Illumina	Processing of raw deep sequencing data for quality control and to remove reads of human genome origin	SRX2310763_KY342346	SRX2310763	NCBI Sequence Read Archive	SRX2310763	https://www.ncbi.nlm.nih.gov/sra/?term=SRX2310763	Processing of raw deep sequencing data for quality control and to remove reads of human genome origin	KY342346	GenBank	KY342346	https://www.ncbi.nlm.nih.gov/nuccore/KY342346
pool_B	Sample processing	HiSeq 2500	Illumina	Processing of raw deep sequencing data for quality control and to remove reads of human genome origin	SRX2310764_KY969593	SRX2310764	NCBI Sequence Read Archive	SRX2310764	https://www.ncbi.nlm.nih.gov/sra/?term=SRX2310764	Processing of raw deep sequencing data for quality control and to remove reads of human genome origin	KY969593	GenBank	KY969593	https://www.ncbi.nlm.nih.gov/nuccore/KY969593
pool_B	Sample processing	HiSeq 2500	Illumina	Processing of raw deep sequencing data for quality control and to remove reads of human genome origin	SRX2310764_KY652675	SRX2310764	NCBI Sequence Read Archive	SRX2310764	https://www.ncbi.nlm.nih.gov/sra/?term=SRX2310764	Processing of raw deep sequencing data for quality control and to remove reads of human genome origin	KY652675	GenBank	KY652675	https://www.ncbi.nlm.nih.gov/nuccore/KY652675
pool_C	Sample processing	HiSeq 2500	Illumina	Processing of raw deep sequencing data for quality control and to remove reads of human genome origin	SRX2310765_KY652675	SRX2310765	NCBI Sequence Read Archive	SRX2310765	https://www.ncbi.nlm.nih.gov/sra/?term=SRX2310765	Processing of raw deep sequencing data for quality control and to remove reads of human genome origin	KY652675	GenBank	KY652675	https://www.ncbi.nlm.nih.gov/nuccore/KY652675
pool_D	Sample processing	HiSeq 2500	Illumina	Processing of raw deep sequencing data for quality control and to remove reads of human genome origin	SRX2310766_KY969593	SRX2310766	NCBI Sequence Read Archive	SRX2310766	https://www.ncbi.nlm.nih.gov/sra/?term=SRX2310766	Processing of raw deep sequencing data for quality control and to remove reads of human genome origin	KY969593	GenBank	KY969593	https://www.ncbi.nlm.nih.gov/nuccore/KY969593
pool_D	Sample processing	HiSeq 2500	Illumina	Processing of raw deep sequencing data for quality control and to remove reads of human genome origin	SRX2310766_KY652675	SRX2310766	NCBI Sequence Read Archive	SRX2310766	https://www.ncbi.nlm.nih.gov/sra/?term=SRX2310766	Processing of raw deep sequencing data for quality control and to remove reads of human genome origin	KY652675	GenBank	KY652675	https://www.ncbi.nlm.nih.gov/nuccore/KY652675
pool_E	Sample processing	HiSeq 2500	Illumina	Processing of raw deep sequencing data for quality control and to remove reads of human genome origin	SRX2310759_KY969593	SRX2310759	NCBI Sequence Read Archive	SRX2310759	https://www.ncbi.nlm.nih.gov/sra/?term=SRX2310759	Processing of raw deep sequencing data for quality control and to remove reads of human genome origin	KY969593	GenBank	KY969593	https://www.ncbi.nlm.nih.gov/nuccore/KY969593
pool_E	Sample processing	HiSeq 2500	Illumina	Processing of raw deep sequencing data for quality control and to remove reads of human genome origin	SRX2310759_KY652675	SRX2310759	NCBI Sequence Read Archive	SRX2310759	https://www.ncbi.nlm.nih.gov/sra/?term=SRX2310759	Processing of raw deep sequencing data for quality control and to remove reads of human genome origin	KY652675	GenBank	KY652675	https://www.ncbi.nlm.nih.gov/nuccore/KY652675
pool_F	Sample processing	HiSeq 2500	Illumina	Processing of raw deep sequencing data for quality control and to remove reads of human genome origin	SRX2310760	SRX2310760	NCBI Sequence Read Archive	SRX2310760	https://www.ncbi.nlm.nih.gov/sra/?term=SRX2310760
pool_G	Sample processing	HiSeq 2500	Illumina	Processing of raw deep sequencing data for quality control and to remove reads of human genome origin	SRX2310761_KY969593	SRX2310761	NCBI Sequence Read Archive	SRX2310761	https://www.ncbi.nlm.nih.gov/sra/?term=SRX2310761	Processing of raw deep sequencing data for quality control and to remove reads of human genome origin	KY969593	GenBank	KY969593	https://www.ncbi.nlm.nih.gov/nuccore/KY969593
pool_G	Sample processing	HiSeq 2500	Illumina	Processing of raw deep sequencing data for quality control and to remove reads of human genome origin	SRX2310761_KY652675	SRX2310761	NCBI Sequence Read Archive	SRX2310761	https://www.ncbi.nlm.nih.gov/sra/?term=SRX2310761	Processing of raw deep sequencing data for quality control and to remove reads of human genome origin	KY652675	GenBank	KY652675	https://www.ncbi.nlm.nih.gov/nuccore/KY652675
pool_G	Sample processing	HiSeq 2500	Illumina	Processing of raw deep sequencing data for quality control and to remove reads of human genome origin	SRX2310761_KY342346	SRX2310761	NCBI Sequence Read Archive	SRX2310761	https://www.ncbi.nlm.nih.gov/sra/?term=SRX2310761	Processing of raw deep sequencing data for quality control and to remove reads of human genome origin	KY342346	GenBank	KY342346	https://www.ncbi.nlm.nih.gov/nuccore/KY342346
pool_H	Sample processing	HiSeq 2500	Illumina	Processing of raw deep sequencing data for quality control and to remove reads of human genome origin	SRX2310762_KY969593	SRX2310762	NCBI Sequence Read Archive	SRX2310762	https://www.ncbi.nlm.nih.gov/sra/?term=SRX2310762	Processing of raw deep sequencing data for quality control and to remove reads of human genome origin	KY969593	GenBank	KY969593	https://www.ncbi.nlm.nih.gov/nuccore/KY969593
pool_H	Sample processing	HiSeq 2500	Illumina	Processing of raw deep sequencing data for quality control and to remove reads of human genome origin	SRX2310762_KY652675	SRX2310762	NCBI Sequence Read Archive	SRX2310762	https://www.ncbi.nlm.nih.gov/sra/?term=SRX2310762	Processing of raw deep sequencing data for quality control and to remove reads of human genome origin	KY652675	GenBank	KY652675	https://www.ncbi.nlm.nih.gov/nuccore/KY652675
pool_H	Sample processing	HiSeq 2500	Illumina	Processing of raw deep sequencing data for quality control and to remove reads of human genome origin	SRX2310762_KY075640	SRX2310762	NCBI Sequence Read Archive	SRX2310762	https://www.ncbi.nlm.nih.gov/sra/?term=SRX2310762	Processing of raw deep sequencing data for quality control and to remove reads of human genome origin	KY075640	GenBank	KY075640	https://www.ncbi.nlm.nih.gov/nuccore/KY075640
pool_H	Sample processing	HiSeq 2500	Illumina	Processing of raw deep sequencing data for quality control and to remove reads of human genome origin	SRX2310762_KY075641	SRX2310762	NCBI Sequence Read Archive	SRX2310762	https://www.ncbi.nlm.nih.gov/sra/?term=SRX2310762	Processing of raw deep sequencing data for quality control and to remove reads of human genome origin	KY075641	GenBank	KY075641	https://www.ncbi.nlm.nih.gov/nuccore/KY075641
pool_H	Sample processing	HiSeq 2500	Illumina	Processing of raw deep sequencing data for quality control and to remove reads of human genome origin	SRX2310762_KY075642	SRX2310762	NCBI Sequence Read Archive	SRX2310762	https://www.ncbi.nlm.nih.gov/sra/?term=SRX2310762	Processing of raw deep sequencing data for quality control and to remove reads of human genome origin	KY075642	GenBank	KY075642	https://www.ncbi.nlm.nih.gov/nuccore/KY075642
pool_I	Sample processing	HiSeq 2500	Illumina	Processing of raw deep sequencing data for quality control and to remove reads of human genome origin	SRX2310758_KY969593	SRX2310758	NCBI Sequence Read Archive	SRX2310758	https://www.ncbi.nlm.nih.gov/sra/?term=SRX2310758	Processing of raw deep sequencing data for quality control and to remove reads of human genome origin	KY969593	GenBank	KY969593	https://www.ncbi.nlm.nih.gov/nuccore/KY969593
pool_I	Sample processing	HiSeq 2500	Illumina	Processing of raw deep sequencing data for quality control and to remove reads of human genome origin	SRX2310758_KY652675	SRX2310758	NCBI Sequence Read Archive	SRX2310758	https://www.ncbi.nlm.nih.gov/sra/?term=SRX2310758	Processing of raw deep sequencing data for quality control and to remove reads of human genome origin	KY652675	GenBank	KY652675	https://www.ncbi.nlm.nih.gov/nuccore/KY652675
